# Supplementary material for: Fine Mapping of the Affecting Tillering and Plant Height Gene CHA-1 in Rice
Source: Plants (Basel). 2023 Mar 30;12(7):1507. doi: 10.3390/plants12071507 (PMC10096525; doi:10.3390/plants12071507)
Supplement: Supplementary file 1 [file plants-12-01507-s001.zip]

Archive with 1 entries (1 files):
- plants-2256115-supplementary.pdf
